# Supplementary material for: Optimization of the Cryoprotectants for Direct Vat Set Starters in Sichuan Paocai Using Response Surface Methodology
Source: Foods. 2025 Jan 7;14(2):157. doi: 10.3390/foods14020157 (PMC11764757; doi:10.3390/foods14020157)
Supplement: Supplementary file 1 [file foods-14-00157-s001.zip]

Archive with 1 entries (1 files):
- foods-3364935-supplementary.pdf
